# Supplementary material for: Affordable gait analysis using augmented reality markers
Source: PLoS One. 2019 Feb 14;14(2):e0212319. doi: 10.1371/journal.pone.0212319 (PMC6375625; doi:10.1371/journal.pone.0212319)
Supplement: S4 File — (XLSX) [file pone.0212319.s004.xlsx]

## Sheet: OptiTrack
Stride length	Step length	Walking base	Hip flexion ROM (left and right)	Hip addiction ROM (left and right)	Hip rotiation ROM (left and right)	Knee angle ROM (left and right)	Pelvis tilt ROM	Pelvis list ROM	Pelvis rotation ROM	Pelvis tx ROM	Pelvis ty ROM	Pelvis tz ROM	Cadence
[m]	[m]	[m]	[°]	[°]	[°]	[°]	[°]	[°]	[°]	[m]	[m]	[m]	[steps/minute]
0.86661	0.43349	0.20057	22.3261	11.4583	11.1417	50.1896	5.5435	8.5696	7.1233	0.0392	0.019227	0.078722	76.8689
0.87542	0.43735	0.19528	29.9054	11.2106	8.4808	47.5255	3.8554	10.6509	7.2805	0.041969	0.019092	0.068943	76.1518
0.88047	0.44309	0.14874	49.561	18.1507	14.9004	68.4439	9.5336	12.5239	6.0027	0.05246	0.022306	0.050837	75.7241
0.89006	0.44469	0.14513	51.9306	15.2481	10.8389	62.4082	9.6656	10.1567	8.1014	0.049673	0.025439	0.046316	74.9578
0.86989	0.43889	0.17918	39.8053	12.3376	11.9742	47.2048	7.2725	6.6046	9.3007	0.047132	0.010598	0.068526	76.5209
0.88565	0.44469	0.14479	38.0287	13.0254	12.9817	47.6171	5.4688	6.6359	10.9295	0.04806	0.012751	0.044857	75.3296
0.78729	0.39395	0.15779	29.5322	12.8266	6.8297	45.8404	6.5041	4.1586	8.3315	0.024087	0.022726	0.049045	84.6143
0.77783	0.38952	0.16108	26.9297	11.2083	6.1937	42.0062	6.6777	4.0944	7.6108	0.023105	0.025243	0.051218	85.5737
0.96254	0.4812	0.21909	30.7603	12.3152	8.117	47.3483	5.1726	7.7928	15.4021	0.062929	0.027488	0.08664	65.6312
1.0188	0.50786	0.21911	31.2039	10.1922	7.8943	37.9191	3.9704	5.6756	13.0302	0.054386	0.022244	0.076726	69.2401
1.1044	0.55176	0.20199	26.5669	12.6952	13.0316	58.9609	6.6524	6.7092	8.4847	0.036964	0.026582	0.068501	90.5797
1.0873	0.54403	0.18062	34.5828	12.057	9.3294	57.0889	6.6529	9.1608	8.6107	0.044793	0.026716	0.050142	91.9822
1.1181	0.55453	0.1507	50.7573	19.326	15.0209	67.8091	6.4831	15.4663	3.8312	0.046482	0.026336	0.040946	89.4188
1.0643	0.53116	0.14269	50.5468	17.9538	10.8323	64.5916	6.8562	14.7368	4.4617	0.041001	0.02658	0.035868	93.9188
1.0636	0.53116	0.1815	44.917	13.1041	17.0639	54.4592	6.8191	8.3786	16.0653	0.041857	0.017804	0.049338	94.0365
1.1103	0.55199	0.13673	44.8364	15.4258	16.1956	53.7613	5.0292	8.345	13.8426	0.040889	0.019481	0.03255	90.0969
1.0297	0.51529	0.16152	31.3874	13.9262	9.2781	49.1937	8.1924	4.4226	9.2135	0.027566	0.027961	0.048089	97.0638
0.98042	0.49085	0.1642	28.6009	11.8354	5.6559	46.3518	8.5217	4.3089	8.9965	0.023896	0.029157	0.050954	101.902
1.216	0.4982	0.19504	34.2817	13.3407	10.221	56.967	6.3185	6.1044	16.8618	0.048334	0.032501	0.06209	79.7925
1.2525	0.51967	0.19055	34.8224	12.271	9.3073	47.75	5.6303	6.892	16.0929	0.049919	0.029526	0.058669	82.158
1.3876	0.69362	0.20949	34.6055	13.4919	13.5832	62.9226	7.634	6.2852	11.7807	0.03233	0.038826	0.059316	108.128
1.3328	0.6664	0.18613	38.2548	15.4202	14.4117	61.8873	7.617	9.9825	13.5685	0.039959	0.034794	0.039816	112.549
1.3824	0.68276	0.15342	53.9415	19.0333	16.0912	70.2706	4.4436	18.0675	2.4269	0.03848	0.035752	0.031291	108.519
1.2713	0.63642	0.14307	53.5632	18.881	10.2829	68.6442	5.0912	15.5275	3.7117	0.030011	0.031098	0.021828	117.994
1.3754	0.68039	0.14953	50.7325	17.0041	20.759	59.2096	4.6203	10.6111	15.6039	0.038383	0.032896	0.032827	109.141
1.3541	0.67241	0.13081	49.0337	16.9394	18.9368	55.7178	3.3452	8.7209	11.5808	0.036339	0.030226	0.022437	110.865
1.2543	0.62725	0.16157	33.7239	12.9622	5.9864	50.0008	12.0633	5.4465	11.5632	0.028215	0.039162	0.046894	119.57
1.4935	0.7176	0.18054	44.6597	18.171	10.2793	61.5943	8.302	13.9063	18.7962	0.04583	0.053433	0.043797	95.1777
1.5762	0.75923	0.19526	42.9458	15.8986	10.4825	52.5705	7.7875	13.8361	15.3894	0.041328	0.045697	0.034965	100.41
0.95293	0.46892	0.14418	27.5271	9.9525	17.5883	37.687	2.7191	6.3111	8.8852	0.047707	0.026923	0.061735	82.5934
0.93472	0.46024	0.13664	39.4185	21.502	16.4602	68.8515	2.5776	5.9446	8.3932	0.043506	0.024121	0.065751	69.9423
0.77679	0.38904	0.22325	41.2186	19.6487	10.2422	60.9998	6.1624	9.493	12.0676	0.042018	0.030951	0.055454	71.3988
0.78084	0.38962	0.22233	33.3026	11.0692	11.4521	51.6992	7.347	8.5399	11.6911	0.041992	0.038199	0.056121	85.4275
0.80195	0.40058	0.174	33.6318	12.1252	13.8892	49.9466	3.2776	6.3176	8.2727	0.029281	0.017632	0.051169	83.1774
1.1024	0.54936	0.16006	34.4339	11.4457	9.428	47.3058	2.4982	6.6558	7.7049	0.037247	0.029883	0.051592	90.7167
1.0503	0.52564	0.14959	31.246	7.3865	9.1823	48.109	2.9533	6.6626	8.693	0.033177	0.022858	0.052354	95.2003
1.0679	0.53392	0.21881	30.9415	6.2059	10.9482	40.2491	6.4199	13.6242	17.2055	0.059091	0.040308	0.049939	93.7134
1.0656	0.53275	0.21162	32.9454	13.0495	8.1521	60.7188	7.543	11.7787	18.6311	0.056276	0.045434	0.049375	93.8894
1.0177	0.50851	0.1824	30.9277	10.3429	18.3639	48.0613	5.3777	10.4699	5.9223	0.026731	0.019951	0.034425	98.256
0.99965	0.49982	0.17298	42.4995	23.563	15.6031	71.3012	2.3078	9.2543	7.1922	0.023617	0.024788	0.035475	100
1.3287	0.66424	0.1656	38.9216	11.8045	15.4141	55.3124	3.5944	8.174	9.6172	0.032429	0.036369	0.041369	112.909
1.2732	0.6375	0.1593	39.7503	14.2437	17.378	54.9237	2.8555	7.8529	10.4054	0.027191	0.027001	0.040184	117.763
1.4281	0.71356	0.21929	40.302	13.5617	10.7537	51.9724	6.8753	16.0498	19.3174	0.067266	0.050418	0.045443	104.978
1.4414	0.71968	0.21076	39.7649	13.3152	10.0183	51.2867	8.0165	15.0683	22.4403	0.068579	0.052768	0.045391	104.076
1.2932	0.64677	0.17725	35.2308	7.7545	9.7265	55.1698	4.7247	14.4761	9.7993	0.027191	0.029299	0.025627	115.964
1.264	0.63254	0.18324	36.5736	8.2555	11.4245	47.0184	2.2852	13.3195	8.6353	0.022987	0.031586	0.02524	118.612
			37.7048	13.5311	8.9543	62.9797
			36.3448	15.4802	16.1806	55.0618
			48.5928	24.8094	14.6626	72.7035
			44.4621	24.1395	9.9065	70.1119
			48.1795	16.3369	19.5336	59.6571
			45.7813	16.6172	16.8979	57.0888
			43.8915	15.4771	11.0958	55.2308
			49.192	14.6487	14.8406	65.5347
			48.7517	12.7246	13.1028	58.3047
			18.2317	10.5308	15.9548	47.7888
			36.1922	15.2738	11.407	59.1245
			36.5318	14.6025	8.2076	53.1858
			26.2678	12.6968	10.5685	64.5458
			25.1795	8.3478	19.769	55.9798
			41.9438	14.8781	12.623	65.0776
			39.9945	15.0036	9.9306	58.6756
			34.8721	16.5661	15.2204	79.3685
			34.416	14.9715	11.8627	70.8844
			35.7623	11.01	25.0304	61.037
			44.9501	16.8986	13.9964	66.3817
			41.3942	17.5283	12.2175	59.4903
			46.5027	20.43	13.4539	84.4001
			43.2076	19.2546	13.9569	73.4691
			33.3079	10.1028	8.41	55.2751
			40.5025	16.0821	8.9171	61.9929
			40.5061	15.3611	10.1906	56.6159
			4.9012	3.9866	25.0718	19.4725
			5.4281	4.4544	24.4676	19.9177
			31.4849	13.5221	12.9272	66.8681
			39.55	10.2636	12.0655	64.233
			44.3185	14.9271	9.2303	68.3254
			43.122	15.0912	9.5291	62.2661
			4.4808	4.8869	35.314	25.251
			5.0461	5.7719	35.508	26.5731
			43.1285	16.4976	19.6038	81.2724
			37.0975	16.2722	15.0139	75.4603
			48.227	12.0077	15.8642	68.6429
			49.8352	16.0936	8.4189	70.2845
			46.2306	15.3471	9.3662	64.6106
			3.752	7.5671	41.2906	30.1883
			4.6815	7.1383	42.8099	31.416
			51.3658	21.4415	15.4292	84.904
			42.3229	20.7221	11.9703	75.3417

## Sheet: AR marker
Stride length	Step length	Walking base	Hip flexion ROM (left and right)	Hip addiction ROM (left and right)	Hip rotiation ROM (left and right)	Knee angle ROM (left and right)	Pelvis tilt ROM	Pelvis list ROM	Pelvis rotation ROM	Pelvis tx ROM	Pelvis ty ROM	Pelvis tz ROM	Cadence
[m]	[m]	[m]	[°]	[°]	[°]	[°]	[°]	[°]	[°]	[m]	[m]	[m]	[steps/minute]
0.86772	0.43395	0.20029	22.787	14.354	12.5506	47.7703	5.4348	14.0176	3.5667	0.038879	0.013484	0.069928	76.8393
0.87567	0.4375	0.19651	28.9189	16.7095	13.3742	47.1982	4.2054	15.4463	5.7103	0.046021	0.021013	0.064848	76.1615
0.88006	0.4348	0.15486	49.8206	20.377	9.907	64.0833	9.8474	14.6262	5.6933	0.054674	0.023222	0.054595	75.7719
0.89109	0.4451	0.14586	53.8097	18.7312	7.6111	58.714	10.4592	12.7166	6.8532	0.053508	0.027617	0.04937	74.799
0.8719	0.44	0.1771	36.7091	11.5643	19.9453	51.4163	5.7882	6.8407	10.4559	0.044042	0.0064248	0.067173	76.4477
0.88751	0.44593	0.14311	36.6929	12.905	22.5941	52.3945	3.1493	7.4431	11.6266	0.044961	0.0086813	0.045564	75.1597
0.78767	0.39691	0.15666	31.3094	12.1215	9.7436	44.0047	6.8221	5.5665	2.5881	0.030716	0.026735	0.035102	84.5904
0.77722	0.39383	0.15792	24.4458	12.8229	11.4613	45.3585	12.2164	7.8533	3.1028	0.029387	0.036901	0.040347	85.6103
0.95803	0.38088	0.19663	26.3258	17.9219	21.2627	53.6318	6.3918	11.8627	11.6657	0.07193	0.024909	0.078338	65.6312
1.0185	0.40101	0.19542	26.4108	14.6455	20.9162	43.1886	5.5822	9.8718	9.8818	0.064618	0.023416	0.069698	69.6379
1.1038	0.55165	0.1995	28.1381	14.1131	14.9693	55.7959	6.4458	11.054	4.0627	0.036373	0.020566	0.06037	90.5729
1.086	0.54444	0.18028	33.3523	17.3985	16.563	57.0924	6.9456	12.9791	6.0067	0.047372	0.028512	0.044792	92.0104
1.118	0.55127	0.15424	51.6013	19.1648	11.0716	63.5912	6.8264	16.2643	4.1879	0.04871	0.026432	0.043794	89.4521
1.0642	0.53025	0.14433	51.1963	18.33	7.5466	59.6662	7.4871	15.5229	4.9383	0.042705	0.026628	0.038787	93.9555
1.0622	0.53098	0.17693	40.4831	11.7798	21.3013	59.8781	4.848	6.8804	16.2379	0.040385	0.014336	0.051296	94.162
1.108	0.55127	0.13488	42.3846	14.5948	25.0104	58.8581	3.1432	7.4849	13.6989	0.039562	0.014207	0.036157	90.2459
1.029	0.51504	0.15465	32.5904	12.9556	13.0263	52.3965	8.9761	5.8902	3.3335	0.034558	0.030827	0.036233	97.1188
0.98036	0.49203	0.15892	25.8016	12.6775	12.8027	50.6744	17.8215	7.3698	3.6429	0.027547	0.04607	0.038508	101.902
1.2162	0.49002	0.18855	29.0599	17.7245	22.5886	63.9572	8.1819	9.5933	12.8485	0.056488	0.031371	0.051871	79.7872
1.2536	0.51143	0.18467	30.8398	15.4939	23.4863	53.9514	7.3871	7.153	12.4166	0.057206	0.03134	0.050885	82.1243
1.3871	0.69355	0.20716	37.4604	15.163	17.237	60.6865	7.7553	8.904	5.6264	0.032396	0.033271	0.051	108.167
1.3332	0.66694	0.18511	38.1414	17.6977	21.2395	61.9143	9.4283	12.6245	9.1006	0.043352	0.036391	0.034214	112.496
1.2927	0.64634	0.18762	40.9616	23.4559	22.1943	78.4168	12.1485	22.4823	10.1418	0.034781	0.032651	0.045911	116.043
1.2717	0.63642	0.14649	52.2469	19.7862	8.71	64.8171	4.2053	16.435	4.8161	0.030956	0.031406	0.024518	117.959
1.3747	0.67953	0.14947	46.1739	15.5679	25.0074	64.1105	2.3536	9.6833	15.8967	0.035376	0.030664	0.037423	109.131
1.3553	0.6722	0.12914	47.2418	15.7156	26.9092	60.2714	2.7616	7.8738	11.879	0.033554	0.027823	0.028152	110.732
1.2575	0.63254	0.15228	35.2053	12.2958	15.4216	55.625	14.3095	5.7971	4.6524	0.03275	0.044151	0.033464	119.284
1.4938	0.68321	0.17379	41.573	19.3399	18.2869	66.0011	11.2747	7.6714	13.8814	0.054071	0.058678	0.03415	95.2079
1.576	0.75014	0.19156	39.1491	16.9893	19.1518	56.9921	10.6711	6.3016	10.5785	0.04877	0.050381	0.02666	100.376
0.95291	0.46545	0.13289	34.3293	16.3067	13.3148	40.572	3.8971	13.8257	2.3923	0.052438	0.024946	0.066397	82.9359
0.9346	0.45747	0.12505	36.9304	23.4424	14.4859	68.6105	5.6209	13.3007	2.8733	0.050721	0.025781	0.076907	69.9423
0.77785	0.38997	0.22524	40.0794	22.3886	11.2841	60.1806	7.2888	12.0901	12.3928	0.03111	0.035538	0.061	71.3649
0.77927	0.38951	0.22518	35.886	9.5632	10.2208	51.7072	8.5042	11.0807	12.5426	0.029292	0.044102	0.061563	85.5798
0.80136	0.40088	0.1705	35.7887	10.9302	12.1195	50.5111	4.6416	8.0588	8.7753	0.029138	0.017094	0.051893	83.212
1.103	0.54915	0.15094	41.5068	14.3163	9.6793	43.7238	3.8084	13.5456	3.3186	0.042599	0.02824	0.049366	90.6755
1.0503	0.52564	0.14469	38.2224	10.7533	14.2981	49.7445	6.1732	13.611	3.9031	0.040867	0.027191	0.062953	95.155
1.0671	0.5349	0.21814	36.7838	8.2632	14.8319	42.4519	8.8145	12.1736	16.7001	0.043204	0.046469	0.056235	93.7866
1.0643	0.53353	0.21136	36.6368	15.6718	9.6055	66.2424	10.092	9.8263	18.2456	0.037944	0.053325	0.056408	93.9702
1.0179	0.50881	0.17895	36.9314	15.7741	15.2288	51.0873	6.1425	10.9375	6.7629	0.029303	0.018895	0.035001	98.2479
0.99886	0.49943	0.16704	41.5054	24.359	15.9364	70.9532	2.7351	10.5454	7.6524	0.023134	0.021449	0.036144	100.117
1.329	0.66458	0.15724	41.7328	11.0305	13.7064	55.4	4.4373	13.9969	2.8438	0.037	0.034879	0.047141	112.856
1.2718	0.6369	0.1504	42.8562	13.2537	15.7324	55.5451	5.8738	11.427	5.0734	0.03334	0.030588	0.061592	117.878
1.428	0.71303	0.21645	42.5982	13.5954	10.2394	48.2735	9.2818	11.2617	19.0717	0.046661	0.059578	0.052057	104.959
1.4365	0.71782	0.21014	49.1642	14.9589	7.9598	46.5584	10.836	8.8723	21.6004	0.044262	0.063521	0.055894	104.43
1.2926	0.64633	0.17185	42.7697	11.1878	15.9267	55.9982	4.5643	13.8474	10.6658	0.02852	0.029541	0.027005	116.043
1.2644	0.63227	0.17753	43.3213	11.1941	15.0864	48.3433	2.1987	12.711	9.0074	0.022072	0.031679	0.025746	118.624
			42.4513	15.3663	9.2898	67.3984
			44.6541	18.9598	15.0349	57.4013
			36.1192	26.3378	20.6332	86.5857
			42.4693	25.6845	12.7882	66.5364
			51.3048	16.0361	18.8399	61.6035
			48.5915	16.428	16.6761	59.92
			49.6961	14.3622	8.536	52.2773
			57.8657	14.3269	17.509	69.2946
			57.5967	12.2827	18.6139	61.804
			17.8949	15.9059	18.3329	48.9093
			36.0324	20.6599	20.1098	61.3516
			34.6948	18.2828	14.1881	54.3084
			26.5789	14.2867	12.4663	67.5744
			28.3669	12.4362	24.7921	57.7293
			42.0028	20.4365	22.6945	67.9122
			37.7931	19.1114	15.0444	59.5323
			34.982	16.2638	11.0435	80.8472
			34.2319	16.5524	14.1012	74.5511
			41.8525	12.9084	27.3964	63.02
			44.1055	21.0346	19.4751	68.9449
			38.3769	17.4822	19.1372	60.4172
			44.8675	19.5993	14.981	86.3588
			43.8802	18.6821	18.9465	76.8191
			31.7085	15.5015	18.3265	57.6876
			46.9982	22.609	24.162	63.3656
			48.8552	22.3814	29.0926	56.9989
			10.2469	10.2265	28.0053	20.0963
			10.465	11.6271	25.4504	18.463
			29.8702	15.2954	13.6087	70.1954
			39.8338	13.2343	18.5949	66.0742
			51.4002	21.809	18.9923	70.3542
			51.3987	22.6776	28.8706	61.3211
			9.6872	10.243	36.013	23.9652
			9.7735	12.456	33.9601	23.0603
			40.6219	17.3611	20.7473	83.5461
			35.5939	17.6357	15.3184	78.6517
			51.8022	14.6833	18.7089	70.0552
			56.5277	22.3338	19.0675	71.142
			54.5067	22.7356	30.1154	64.2531
			10.2339	10.2219	40.8286	26.9966
			10.7321	12.9484	38.9136	25.6871
			47.462	20.525	17.2447	86.8667
			40.4341	19.7289	12.6493	77.9081
